# Supplementary material for: Oral Microbiome Resilience During SARS‐CoV‐2 Infection and Diversity Shifts After COVID‐19 Vaccination in a Hispanic Population
Source: Microbiologyopen. 2026 May 6;15(3):e70310. doi: 10.1002/mbo3.70310 (PMC13149225; doi:10.1002/mbo3.70310)
Supplement: Supplementary file 1 — Table S1: Oral microbiome beta diversity analyses model results by SARS‐CoV‐2 status or any mucosa symptoms and the covariates. Results of PERMANOVA and beta dispersion models evaluating the association between SARS‐CoV‐2 status and other covariates with oral microbial community structure using Aitchison distances. The full model for PERMANOVA was: Beta diversity ~ SARS‐CoV‐2 status + antibiotic use + sex + age. For beta disper obly the SARS‐CoV‐2 status or any mucosa symptoms was evaluated. Asterisks (*) indicate p < 0.050. The column ‘model number’ groups terms that belong to the same analysis. Table S2: Alpha diversity linear models of oral alpha diversity metrics. The full model included: Alpha Diversity ~ SARS‐CoV‐2 status + antibiotic use + BMI + sex + age. Covariates retained in each final model were selected using stepwise model selection. This table displays only the non‐intercept terms retained in the final models. The column ‘model number’ corresponds to each distinct final model, used to group terms belonging to the same analysis. Asterisks (*) indicate p < 0.050. Table S3: Nominally significant associations between microbial taxa and clinical or demographic variables across taxonomic levels. Taxa showing significance, at nominal level (p < 0.050; FDR‐adjusted q > 0.250) or complete significant (p < 0.050; FDR‐adjusted q < 0.250) across Maaslin2 models evaluating the association of oral microbiome composition with SARS‐CoV‐2 infection status (with and without recent antibiotic use), mucosa‐related symptoms, and covariates including age, and sex. Taxa are shown across multiple taxonomic levels (ASV to phylum), with each row indicating the variable of association, taxonomic classification, direction and strength of the effect (coefficient), and the corresponding p‐ and q‐values. The column “Analysis Source” indicates the origin of the model (e.g., “Without antibiotics” or “All samples”), while “Taxonomic Level” indicates the classification level of each fe [file MBO3-15-e70310-s001.xlsx]

## Sheet: Table S1
Table S1. Oral microbiome beta diversity analyses model results by SARS-CoV-2 status or any mucosa symptoms and the covariates. Results of PERMANOVA and beta dispersion models evaluating the association between SARS-CoV-2 status and other covariates with oral microbial community structure using Aitchison distances. The full model for PERMANOVA was: Beta diversity ~ SARS-CoV-2 status + antibiotic …
model number	Subset	Model Term	Analysis Type	R2	p-value
1	All	COVID consensus	PERMANOVA	0.023	0.051
1	All	Age	PERMANOVA	0.018	0.294
1	All	Sex	PERMANOVA	0.02	0.192
1	All	antibiotics last 2months	PERMANOVA	0.025	0.030*
2	All	any mucosa symptom	PERMANOVA	0.034	0.953
2	All	antibiotics last 2months	PERMANOVA	0.045	0.516
2	All	Age	PERMANOVA	0.035	0.922
2	All	Sex	PERMANOVA	0.044	0.567
3	Without antibiotics	COVID consensus	PERMANOVA	0.027	0.296
3	Without antibiotics	Age	PERMANOVA	0.023	0.571
3	Without antibiotics	Sex	PERMANOVA	0.023	0.623
4	Without antibiotics	any mucosa symptom	PERMANOVA	0.075	0.891
4	Without antibiotics	Age	PERMANOVA	0.074	0.873
4	Without antibiotics	Sex	PERMANOVA	0.098	0.36
5	All	COVID consensus	Betadisper	NA	0.473
6	Without antibiotics	COVID consensus	Betadisper	NA	0.779
7	All	any mucosa symptom	Betadisper	NA	0.395
8	Without antibiotics	any mucosa symptom	Betadisper	NA	0.312

## Sheet: table S2
Table S2. Alpha diversity linear models of oral alpha diversity metrics. The full model included: Alpha Diversity ~ SARS-CoV-2 status + antibiotic use + BMI + sex + age. Covariates retained in each final model were selected using stepwise model selection. This table displays only the non-intercept terms retained in the final models. The column 'model number' corresponds to each distinct final mod…
model number	Diversity Metric	Population Subset	Model Term	Estimate	Std. Error	t value	p-value
1	Observed ASV	All individuals	Age	-0.5314	0.3268	-1.626	0.11
1	Observed ASV	All individuals	Antibiotic Use	-21.7573	8.5059	-2.558	0.013*
2	Shannon	All individuals	Age	-0.009464	0.004544	-2.083	0.042*
2	Shannon	All individuals	Antibiotic Use	-0.288995	0.116704	-2.476	0.016*
2	Shannon	All individuals	Sex (Male)	-0.204038	0.116619	-1.75	0.086
3	Observed ASV	Without antibiotic use	COVID-19 status (Positive)	15.178	9.701	1.565	0.126
3	Observed ASV	Without antibiotic use	Sex (Male)	31.58	21.03	1.502	0.161
4	Observed ASV	All individuals	Antibiotic Use	-26.385	14.688	-1.796	0.086
5	Shannon	All individuals	Sex (Male)	-0.3319	0.2114	-1.57	0.131

## Sheet: Table S3
Table S3. Nominally significant associations between microbial taxa and clinical or demographic variables across taxonomic levels. Taxa showing significance, at nominal level (p < 0.050; FDR-adjusted q > 0.250) or complete significant (p < 0.050; FDR-adjusted q < 0.250) across Maaslin2 models evaluating the association of oral microbiome composition with SARS-CoV-2 infection status (with and with…
Analysis Source	Taxonomic Level	feature	metadata	value	coef	stderr	N	N.not.0	pval	qval
Without antibiotics	ASV	g Prevotella pallens.164682b470d1a82bc71dbafcc5e98abc	Age	Age	-1.087	0.315805	42	24	0.00141921	0.17882	*
Without antibiotics	ASV	g Rothia mucilaginosa.5e35345dd1a79e31e4758572175cbdf5	Sex	Male	1.79741	0.804933	42	24	0.0315166	0.661848
Without antibiotics	ASV	g Lancefieldella parvula.669b52db3057999401c70166473910eb	Age	Age	-0.685815	0.301751	42	36	0.0287799	0.661848
Without antibiotics	ASV	g Prevotella nanceiensis.3fc86176b5b0c7e9e7fdd6afdd43bee8	COVID consensus	Positive	-1.69927	0.673334	42	21	0.0159153	0.661848
Without antibiotics	ASV	g Prevotella nanceiensis.3fc86176b5b0c7e9e7fdd6afdd43bee8	Age	Age	-0.737315	0.328704	42	21	0.030801	0.661848
Without antibiotics	ASV	g Prevotella nanceiensis.3fc86176b5b0c7e9e7fdd6afdd43bee8	Sex	Male	-1.67799	0.680548	42	21	0.0183056	0.661848
Without antibiotics	ASV	g Veillonella dispar.9f64b49595e080bf283ca646a18f7b4a	Age	Age	-0.730723	0.360576	42	36	0.0497691	0.774687
Without antibiotics	Species	g Prevotella pallens	Age	Age	-1.087	0.315805	42	24	0.00141921	0.149017	*
Without antibiotics	Species	g Prevotella nanceiensis	COVID consensus	Positive	-1.69927	0.673334	42	21	0.0159153	0.640697
Without antibiotics	Species	g Prevotella nanceiensis	Sex	Male	-1.67799	0.680548	42	21	0.0183056	0.640697
Without antibiotics	Species	g Lancefieldella parvula	Age	Age	-0.685815	0.301751	42	36	0.0287799	0.646821
Without antibiotics	Species	g Prevotella nanceiensis	Age	Age	-0.737315	0.328704	42	21	0.030801	0.646821
Without antibiotics	Species	g Veillonella dispar	Age	Age	-0.730723	0.360576	42	36	0.0497691	0.802637
Without antibiotics	Genus	g Lancefieldella	Age	Age	-0.685815	0.301751	42	36	0.0287799	0.891623
Without antibiotics	Genus	g Veillonella	Age	Age	-0.730723	0.360576	42	36	0.0497691	0.891623
Without antibiotics	Genus	g Alloprevotella	Age	Age	-0.726083	0.329057	42	42	0.0334611	0.891623
Without antibiotics	Family	f Coriobacteriaceae	Age	Age	-0.685815	0.301751	42	36	0.0287799	0.690718
Without antibiotics	Family	f Prevotellaceae	Age	Age	-0.548094	0.232825	42	42	0.0238391	0.690718
Without antibiotics	Family	f Veillonellaceae	Age	Age	-0.730723	0.360576	42	36	0.0497691	0.796306
Without antibiotics	Order	o Coriobacteriales	Age	Age	-0.685815	0.301751	42	36	0.0287799	0.431699
Without antibiotics	Order	o Bacteroidales	Age	Age	-0.511791	0.217233	42	42	0.0237363	0.431699
Without antibiotics	Order	o Clostridiales	Age	Age	-0.358541	0.176089	42	42	0.0487507	0.487507
Without antibiotics	Class	c Coriobacteriia	Age	Age	-0.685815	0.301751	42	36	0.0287799	0.388529
Without antibiotics	Class	c Bacteroidia	Age	Age	-0.511791	0.217233	42	42	0.0237363	0.388529
Without antibiotics	Class	c Clostridia	Age	Age	-0.358541	0.176089	42	42	0.0487507	0.438756
Without antibiotics	Phylum	p Bacteroidetes	Age	Age	-0.511791	0.217233	42	42	0.0237363	0.356044
All samples	ASV	g Prevotella pallens.164682b470d1a82bc71dbafcc5e98abc	Age	Age	-0.876962	0.246387	62	32	0.000775277	0.161258	*
All samples	ASV	g Leptotrichia sp. oral taxon 417.e25cf510baa6b716ced8c3949146cb27	COVID consensus	Positive	1.38327	0.618695	62	46	0.0294431	0.471659
All samples	ASV	g Leptotrichia sp. oral taxon 417.e25cf510baa6b716ced8c3949146cb27	antibiotics last 2months	Yes	-1.81875	0.660237	62	46	0.00794917	0.471659
All samples	ASV	g Lautropia mirabilis.4af9096c96276a92acf64e719fb066ce	antibiotics last 2months	Yes	1.45149	0.59724	62	40	0.0183748	0.471659
All samples	ASV	g Haemophilus influenzae.343fcdd806fecc1010a13ae5bb61f782	antibiotics last 2months	Yes	-1.51818	0.728442	62	32	0.0418055	0.471659
All samples	ASV	g Lachnoanaerobaculum umeaense.be517239abfe57d3f828fc1b9846be9f	Sex	Male	-1.14989	0.550865	62	51	0.0414967	0.471659
All samples	ASV	g Lachnospiraceae .G.2. sp. oral taxon 096.1b5035fcb76ea88a13bd1f5fdf62ac0b	COVID consensus	Positive	1.22987	0.559583	62	34	0.0321892	0.471659
All samples	ASV	g Lachnospiraceae .G.2. sp. oral taxon 096.1b5035fcb76ea88a13bd1f5fdf62ac0b	antibiotics last 2months	Yes	-1.50188	0.597155	62	34	0.0148533	0.471659
All samples	ASV	g Rothia mucilaginosa.f75286215545d03b5e849f6c8737fb37	antibiotics last 2months	Yes	1.35094	0.614469	62	36	0.0321347	0.471659
All samples	ASV	g Rothia mucilaginosa.5e35345dd1a79e31e4758572175cbdf5	COVID consensus	Positive	-1.2456	0.568427	62	31	0.0326821	0.471659
All samples	ASV	g Rothia mucilaginosa.5e35345dd1a79e31e4758572175cbdf5	Sex	Male	1.19147	0.590326	62	31	0.0484452	0.471659
All samples	ASV	g Actinomyces graevenitzii.9101d5b2b47a1a55a147ddb369938fda	Age	Age	-0.695219	0.294759	62	54	0.021925	0.471659
All samples	ASV	g Lancefieldella parvula.669b52db3057999401c70166473910eb	Age	Age	-0.548426	0.240578	62	54	0.0265318	0.471659
All samples	ASV	g Prevotella jejuni.a0e599dd22189b50ab3ba7dcb38ad388	COVID consensus	Positive	1.91126	0.765005	62	32	0.0154947	0.471659
All samples	ASV	g Prevotella jejuni.a0e599dd22189b50ab3ba7dcb38ad388	antibiotics last 2months	Yes	-1.64997	0.81637	62	32	0.0481467	0.471659
All samples	ASV	g Prevotella melaninogenica.5065ee431ecd4d40b67abc23af2710b5	antibiotics last 2months	Yes	-1.48243	0.723621	62	34	0.0452826	0.471659
All samples	ASV	g Prevotella melaninogenica.6dafdaa45824ee20528968e24fd75c4a	Sex	Male	-0.809939	0.379061	62	17	0.0370862	0.471659
All samples	ASV	g Prevotella nanceiensis.3fc86176b5b0c7e9e7fdd6afdd43bee8	COVID consensus	Positive	-1.26243	0.572363	62	32	0.0316061	0.471659
All samples	ASV	g Prevotella salivae.08a80c2588bc9121db2f2fd96382f225	COVID consensus	Positive	1.47405	0.701617	62	46	0.040244	0.471659
All samples	ASV	g Prevotella pallens.164682b470d1a82bc71dbafcc5e98abc	Sex	Male	-1.29884	0.518388	62	32	0.015216	0.471659
All samples	ASV	g Prevotella pallens.164682b470d1a82bc71dbafcc5e98abc	antibiotics last 2months	Yes	-1.26501	0.532672	62	32	0.0210719	0.471659
All samples	Species	g Prevotella pallens	Age	Age	-0.876962	0.246387	62	32	0.000775277	0.127145	*
All samples	Species	g Leptotrichia sp. oral taxon 417	antibiotics last 2months	Yes	-1.81875	0.660237	62	46	0.00794917	0.35957
All samples	Species	g Lautropia mirabilis	antibiotics last 2months	Yes	1.45149	0.59724	62	40	0.0183748	0.35957
All samples	Species	g Lachnospiraceae .G.2. sp. oral taxon 096	antibiotics last 2months	Yes	-1.50188	0.597155	62	34	0.0148533	0.35957
All samples	Species	g Rothia mucilaginosa	Age	Age	0.37954	0.158601	62	61	0.0201502	0.35957
All samples	Species	g Rothia mucilaginosa	Sex	Male	0.787131	0.333691	62	61	0.0219109	0.35957
All samples	Species	g Actinomyces graevenitzii	Age	Age	-0.695219	0.294759	62	54	0.021925	0.35957
All samples	Species	g Prevotella jejuni	COVID consensus	Positive	1.91126	0.765005	62	32	0.0154947	0.35957
All samples	Species	g Prevotella pallens	Sex	Male	-1.29884	0.518388	62	32	0.015216	0.35957
All samples	Species	g Prevotella pallens	antibiotics last 2months	Yes	-1.26501	0.532672	62	32	0.0210719	0.35957
All samples	Species	g Lancefieldella parvula	Age	Age	-0.548426	0.240578	62	54	0.0265318	0.395565
All samples	Species	g Leptotrichia sp. oral taxon 417	COVID consensus	Positive	1.38327	0.618695	62	46	0.0294431	0.402389
All samples	Species	g Lachnospiraceae .G.2. sp. oral taxon 096	COVID consensus	Positive	1.22987	0.559583	62	34	0.0321892	0.406079
All samples	Species	g Haemophilus influenzae	antibiotics last 2months	Yes	-1.51818	0.728442	62	32	0.0418055	0.428507
All samples	Species	g Lachnoanaerobaculum umeaense	Sex	Male	-1.14989	0.550865	62	51	0.0414967	0.428507
All samples	Species	g Prevotella salivae	COVID consensus	Positive	1.47405	0.701617	62	46	0.040244	0.428507
All samples	Species	g Prevotella jejuni	antibiotics last 2months	Yes	-1.64997	0.81637	62	32	0.0481467	0.464474
All samples	Genus	g Leptotrichia	antibiotics last 2months	Yes	-1.81875	0.660237	62	46	0.00794917	0.367496
All samples	Genus	g Lautropia	antibiotics last 2months	Yes	1.45149	0.59724	62	40	0.0183748	0.367496
All samples	Genus	g Lachnospiraceae .G.2.	antibiotics last 2months	Yes	-1.50188	0.597155	62	34	0.0148533	0.367496
All samples	Genus	g Rothia	Age	Age	0.386674	0.156848	62	62	0.01684	0.367496
All samples	Genus	g Prevotella	Sex	Male	-1.03384	0.377284	62	62	0.00826325	0.367496
All samples	Genus	g Leptotrichia	COVID consensus	Positive	1.38327	0.618695	62	46	0.0294431	0.385538
All samples	Genus	g Lachnoanaerobaculum	Sex	Male	-1.14989	0.550865	62	51	0.0414967	0.385538
All samples	Genus	g Lachnospiraceae .G.2.	COVID consensus	Positive	1.22987	0.559583	62	34	0.0321892	0.385538
All samples	Genus	g Rothia	Sex	Male	0.685676	0.330002	62	62	0.0424092	0.385538
All samples	Genus	g Lancefieldella	Age	Age	-0.548426	0.240578	62	54	0.0265318	0.385538
All samples	Genus	g Alloprevotella	Age	Age	-0.515354	0.248006	62	62	0.042391	0.385538
All samples	Family	f Leptotrichiaceae	antibiotics last 2months	Yes	-1.83148	0.704373	62	50	0.0119428	0.264597
All samples	Family	f Burkholderiaceae	antibiotics last 2months	Yes	1.45149	0.59724	62	40	0.0183748	0.264597
All samples	Family	f Lachnospiraceae .XIV.	antibiotics last 2months	Yes	-1.66134	0.603699	62	57	0.00800807	0.264597
All samples	Family	f Micrococcaceae	Age	Age	0.386674	0.156848	62	62	0.01684	0.264597
All samples	Family	f Prevotellaceae	Sex	Male	-0.976272	0.342641	62	62	0.00615457	0.264597
All samples	Family	f Coriobacteriaceae	Age	Age	-0.548426	0.240578	62	54	0.0265318	0.318382
All samples	Family	f Unclassified	Age	Age	-0.356884	0.16833	62	60	0.0385197	0.34193
All samples	Family	f Micrococcaceae	Sex	Male	0.685676	0.330002	62	62	0.0424092	0.34193
All samples	Family	f Prevotellaceae	Age	Age	-0.337817	0.162855	62	62	0.0427413	0.34193
All samples	Order	o Bacteroidales	Sex	Male	-1.01158	0.329472	62	62	0.00331911	0.146041	*
All samples	Order	o Fusobacteriales	antibiotics last 2months	Yes	-1.19453	0.558381	62	60	0.0368669	0.326519
All samples	Order	o Burkholderiales	antibiotics last 2months	Yes	1.45149	0.59724	62	40	0.0183748	0.326519
All samples	Order	o Coriobacteriales	Age	Age	-0.548426	0.240578	62	54	0.0265318	0.326519
All samples	Order	o Bacteroidales	Age	Age	-0.334565	0.156596	62	62	0.0371045	0.326519
All samples	Order	o Clostridiales	antibiotics last 2months	Yes	-0.660251	0.329361	62	61	0.0499342	0.366184
All samples	Class	c Bacteroidia	Sex	Male	-1.01158	0.329472	62	62	0.00331911	0.119488	*
All samples	Class	c Fusobacteriia	antibiotics last 2months	Yes	-1.19453	0.558381	62	60	0.0368669	0.33394
All samples	Class	c Coriobacteriia	Age	Age	-0.548426	0.240578	62	54	0.0265318	0.33394
All samples	Class	c Bacteroidia	Age	Age	-0.334565	0.156596	62	62	0.0371045	0.33394
All samples	Class	c Clostridia	antibiotics last 2months	Yes	-0.660251	0.329361	62	61	0.0499342	0.359526
All samples	Phylum	p Bacteroidetes	Sex	Male	-1.01158	0.329472	62	62	0.00331911	0.0663822	*
All samples	Phylum	p Fusobacteria	antibiotics last 2months	Yes	-1.19453	0.558381	62	60	0.0368669	0.247363	*
All samples	Phylum	p Bacteroidetes	Age	Age	-0.334565	0.156596	62	62	0.0371045	0.247363	*
All samples (any mucosa symptom)	ASV	g Gemella Unclassified.700414b6f32ae1482dd1b75ab4789759	Sex	Male	-1.70125	0.495098	24	24	0.00276818	0.276818
All samples (any mucosa symptom)	ASV	g Prevotella jejuni.a0e599dd22189b50ab3ba7dcb38ad388	Age	Age	-1.20183	0.520361	24	17	0.0323098	0.95835
All samples (any mucosa symptom)	Species	g Gemella Unclassified	Sex	Male	-1.70125	0.495098	24	24	0.00276818	0.232527	*
All samples (any mucosa symptom)	Species	g Prevotella jejuni	Age	Age	-1.20183	0.520361	24	17	0.0323098	0.908528
All samples (any mucosa symptom)	Genus	g Gemella	Sex	Male	-1.70125	0.495098	24	24	0.00276818	0.155018	*
All samples (any mucosa symptom)	Family	f Gemellaceae	Sex	Male	-1.70125	0.495098	24	24	0.00276818	0.143945	*
All samples (any mucosa symptom)	Order	o Gemellales	Sex	Male	-1.70125	0.495098	24	24	0.00276818	0.110727	*
All samples (any mucosa symptom)	ASV	g Veillonella parvula.497c4ce5804e46f74e506bc48cefd6c2	any mucosa symptom	Yes	-2.11727	0.500091	24	18	0.000449335	0.0449335	*	con actualizatcion de las 2 patientes con sintomas de covid 25 ago25
